# Supplementary material for: An in vitro platform for engineering and harnessing modular polyketide synthases
Source: Nat Commun. 2020 Jan 3;11:80. doi: 10.1038/s41467-019-13811-0 (PMC6941969; doi:10.1038/s41467-019-13811-0)
Supplement: Supplementary file 4 — Supplementary Data 1 [file 41467_2019_13811_MOESM4_ESM.xlsx]

## Sheet: Sheet1
Construct	Sequence
PikAI/VemG (updated module boundaries)	MGSSHHHHHHSSGLVPRGSHMSSAGITRTGARTPVTGRGAAAWDTGEVRVRRGLPPAGPDHAEHSFSRAPTGDVRAELIRGEMSTVSKSESEEFVSVSNDAGSAHGTAEPVAVVGISCRVPGARDPREFWELLAAGGQAVTDVPADRWNAGDFYDPDRSAPGRSNSRWGGFIEDVDRFDAAFFGISPREAAEMDPQQRLALELGWEALERAGIDPSSLTGTRTGVFAGAIWDDYATLKHRQGGAAITPHTVTGLHRGIIANRLSYTLGLRGPSMVVDSGQSSSLVAVHLACESLRRGESELALAGGVSLNLVPDSIIGASKFGGLSPDGRAYTFDARANGYVRGEGGGFVVLKRLSRAVADGDPVLAVIRGSAVNNGGAAQGMTTPDAQAQEAVLREAH…
PikAI/VemG (traditional module boundaries)	MGSSHHHHHHSSGLVPRGSHMSSAGITRTGARTPVTGRGAAAWDTGEVRVRRGLPPAGPDHAEHSFSRAPTGDVRAELIRGEMSTVSKSESEEFVSVSNDAGSAHGTAEPVAVVGISCRVPGARDPREFWELLAAGGQAVTDVPADRWNAGDFYDPDRSAPGRSNSRWGGFIEDVDRFDAAFFGISPREAAEMDPQQRLALELGWEALERAGIDPSSLTGTRTGVFAGAIWDDYATLKHRQGGAAITPHTVTGLHRGIIANRLSYTLGLRGPSMVVDSGQSSSLVAVHLACESLRRGESELALAGGVSLNLVPDSIIGASKFGGLSPDGRAYTFDARANGYVRGEGGGFVVLKRLSRAVADGDPVLAVIRGSAVNNGGAAQGMTTPDAQAQEAVLREAH…
VemH/PikAIV (updated module boundaries)	MTGTEEKLVDYLKKVTAELQETRRQLRGALAASREPIAIVGMACRYPGGVRTPEALWRLVLDEQDAISGFPTNRGWDIDGIYHPDPDRPGTCYAREGGFLHDAALFDAEFFGVSPREAQAMDPQQRLLLETAWEAFERAGIDPTSLRGSDTGVFAGVVHHDYATARVPETLEPYLVTGLSGGVASGRIAYTFGFEGPAVTVDTACSSSLVALHQAAHALRSGECELALAGGVTIMATPRAFLSFSRQRGLSPDGRCRAFGAGADGTGWAEGAGMLLVERLSDARRKGHPVLAVLRGSAVNQDGASNGLSAPNGPSQQRVIRKALAHAGLAARDVDVVEGHGTGTKLGDPIEAQALLATYGQERDAGLPLHLGSMKSNVGHSQAAAGVGGVIKMIEAMRH…
VemH/PikAIV (traditional module boundaries)	MTGTEEKLVDYLKKVTAELQETRRQLRGALAASREPMAIVGMSCRFAGGIRSPEDLWDAVAAGKDLVSEVPEERGWDIDSLYDPVPGRKGTTYVRNAAFLDDAAGFDAAFFGISPREALAMDPQQRQLLEASWEVFERAGIDPASVRGTDVGVYVGCGYQDYAPDIRVAPEGTGGYVVTGNSSAVASGRIAYSLGLEGPAVTVDTACSSSLVALHLALKGLRNGDCSTALVGGVAVLATPGAFIEFSSQQAMAADGRTKGFASAADGLAWGEGVAVLLLERLSDARRKGHRVLAVVRGSAINQDGASNGLTAPHGPSQQHLIRQALADARLTSSDVDVVEGHGTGTRLGDPIEAQALLATYGQGRAPGQPLRLGTLKSNIGHTQAASGVAGVIKMVQAL…
