# Supplementary material for: An in vitro platform for engineering and harnessing modular polyketide synthases
Source: Nat Commun. 2020 Jan 3;11:80. doi: 10.1038/s41467-019-13811-0 (PMC6941969; doi:10.1038/s41467-019-13811-0)
Supplement: Supplementary file 5 — Source Data [file 41467_2019_13811_MOESM5_ESM.xlsx]

## Sheet: Fig.2a
	Relative activity
	Phosphate
pH	1	2	3
6	39.0487	30.063	32.2767
6.5	72.6488	78.1056	52.8377
7	80.9418	81.8698	93.356
7.5	102.2	99.8592	97.9404
8	88.7398	85.2313	79.0466
pH	Tris
7.5	6.82589	9.84754	11.6798
8	7.2474	8.4425	8.43025
8.5	6.00247	8.29546	3.0576
9	3.54855	3.9284	5.6267
pH	HEPES
7	42.7214	46.1474	44.1126
7.5	58.841	58.7413	65.7821
8	57.1394	59.0199	53.2208
pH	glycine
8.5	0	0	0
9	0	0	0
9.5	0	0	0
10	0	0	0

## Sheet: Fig.2b
		Relative activity
	mM	1	2	3
Potassium phosphate	50	29.3501	24.2648	28.2341
	200	66.6719	45.6876	54.7296
	400	94.4452	103.696	101.858
	800	76.5005	84.579	81.4868
Sodium phosphate	50	18.3185	23.4147	22.248
	200	53.058	53.6737	52.8307
	400	94.499	95.521	95.9933
	800	72.0595	89.4465	76.7947
Sodium malonate	50	20.5323	32.6032	26.2346
	200	43.0811	36.3111	40.2897
	400	46.6679	50.5138	50.8323
	800	20.5281	24.7791	33.5495
Sodium succinate	50	27.3841	29.0029	27.8581
	200	53.7286	45.1586	43.9074
	400	75.7218	64.5455	73.0643
	800	24.1828	20.7575	27.5039
Sodium citrate	50	12.2229	15.4156	14.3793
	200	47.7278	48.1817	47.0045
	400	75.5808	78.514	90.9782
	800	18.7157	13.4681	9.28033
Sodium sulfate	50	19.4695	5.24309	18.0471
	200	19.9394	23.4269	22.5421
	400	34.1972	32.6442	32.9767
	800	18.1913	14.8077	7.63566

## Sheet: Fig.2c
	Relative activity
	1	2	3	average	sd
no reducing agent	43.335	35.9884	37.0563	38.7932	3.96939
5 mM DTT	36.5195	29.3941	32.4451	32.7862	3.57496
2 mM TCEP	61.3443	85.1309	62.2382	69.5711	13.4826
5 mM TCEP	97.869	99.8159	102.315	100	2.2288
10 mM TCEP	80.801	53.4072	90.0311	74.7464	19.0479

## Sheet: Fig.2d
	Relative activity
Temperature	1	2	3	average	sd
15	27.2108	32.9948	24.7194	28.3083	4.24548
20	47.928	57.5712	52.9214	52.8069	4.82262
25	64.0829	68.4474	62.5922	65.0408	3.04284
30	102.945	99.7197	93.1827	98.6157	4.97385
35	99.2386	96.9837	103.778	100	3.46043
40	83.3561	106.926	96.6018	95.6279	11.815
45	38.7971	32.4014	29.7121	33.6369	4.66677
50	0	0	0	0	0
55	0	0	0	0	0

## Sheet: Fig.2e
	Relative activity
Temperature	1	2	3	average	sd
4	102.876	102.889	94.2346	100	4.99297
25	103.413	90.1795	99.0284	97.5405	6.74127
30	95.4047	79.5701	94.5431	89.8393	8.90385
35	88.1139	81.6246	82.6424	84.127	3.49006
40	37.6292	34.6	21.5446	31.2579	8.54726
45	0	0	0	0	0
50	0	0	0	0	0
55	0	0	0	0	0
60	0	0	0	0	0
65	0	0	0	0	0

## Sheet: Fig.2f
	uM product / min / uM VemH				Kd	5.155
VemG(uM)	1	2	3		95% Cl(profile likehood)
8	28.8357	29.3502	28.3644		Vmax	33.41 to 42.60
5	24.3264	26.5223	25.2501		Kd	4.126 to 6.536
3	20.1736	21.4915	19.8557		Goodness of fit
2	14.2493	15.6247	17.3949		Degress of Freedom	22
1	8.99087	9.03323	9.37563		R squared	0.9881
					Sum of Squares	17.66
					Sy.x	0.896

## Sheet: Fig.2g
	Relative activity
	1	2	3	average	sd
3,5-dihydroxy benzoic acid	106.297	98.2904	97.7761	100	4.77823
3-hydroxy benzoic acid	51.4741	52.5005	49.5677	51.1808	1.48823

## Sheet: Fig.4
	Turnover number (min-1)
	1	2	3	1	2	3	average	sd
VemG+VemH	36.456	35.9853	38.3454	31.4365	33.5756	39.1077	35.8177	2.89383
PikAI/VemG(updated)+VemH	10.1169	10.4758	9.77398	9.30063	10.9201	13.0763	10.6106	1.33067
PikAI/VemG(traditional)+VemH	0.490251	0.464036	0.505548	0.377659	0.404032	0.349917	0.431907	0.0637206
VemG+VemH/PikAIV(updated)	12.895	15.1148	14.8611	16.4213	16.0449	15.6392	15.1627	1.25103
VemG+VemH/PikAIV(traditonal)	0.319431	0.345094	0.310773	0.251332	0.327743	0.320588	0.312494	0.0321018
PikAI/VemG(updated)+VemH/PikAIV(updated)	0.817855	0.854903	0.94234	1.21306	0.800955	0.932794	0.926984	0.15172
PikAI/VemG(traditonal)+VemH/PikAIV(traditional)	0.0445484	0.0465828	0.0366795	0.0329166	0.0442564	0.0349522	0.0399893	0.00581063
